# Supplementary material for: In silico identification of rescue sites by double force scanning
Source: Bioinformatics. 2017 Aug 14;34(2):207–14. doi: 10.1093/bioinformatics/btx515 (PMC5860198; doi:10.1093/bioinformatics/btx515)
Supplement: Supplementary Data [file btx515_supplementarydata.zip]

Archive with 7 entries (6 files):
- SupplementaryData_rev.pdf
- __MACOSX/
- __MACOSX/._SupplementaryData_rev.pdf
- TableS1.xlsx
- __MACOSX/._TableS1.xlsx
- TableS4.xls
- __MACOSX/._TableS4.xls
