# Supplementary material for: In silico identification of rescue sites by double force scanning
Source: Bioinformatics. 2017 Aug 14;34(2):207–14. doi: 10.1093/bioinformatics/btx515 (PMC5860198; doi:10.1093/bioinformatics/btx515)
Supplement: Supplementary Data [file btx515_supplementarydata.zip › TableS1.xlsx]

## Sheet: Sheet1
Mutation position	Rescue mutation position	Mutation	Rescue mutation	Paper
131	239	N131Y	N239Y	Odell, A. F., Odell, L. R., Askham, J. M., Alogheli, H., Ponnambalam, S., & Hollstein, M. (2013). A novel p53 mutant found in iatrogenic urothelial cancers is dysfunctional and can be rescued by a second-site global suppressor mutation. Journal of Biological Chemistry, 288(23), 16704Ð16714. http://doi.org/10.1074/jbc.M112.443168
141	228+235+239	C141Y	D228A+N235K+N239M	Baroni, T. E., Wang, T., Qian, H., Dearth, L. R., Truong, L. N., Zeng, J., et al. (2004). A global suppressor motif for p53 cancer mutants. Proceedings of the National Academy of Sciences of the United States of America, 101(14), 4930Ð4935. http://doi.org/10.1073/pnas.0401162101
141	228+235+236+239	C141Y	D228E+N235K+Y236N+N239L	Baroni, T. E., Wang, T., Qian, H., Dearth, L. R., Truong, L. N., Zeng, J., et al. (2004). A global suppressor motif for p53 cancer mutants. Proceedings of the National Academy of Sciences of the United States of America, 101(14), 4930Ð4935. http://doi.org/10.1073/pnas.0401162101
141	232+233+234+235+239	C141Y	T232V+H233R+Y234F+N235K+N239L	Baroni, T. E., Wang, T., Qian, H., Dearth, L. R., Truong, L. N., Zeng, J., et al. (2004). A global suppressor motif for p53 cancer mutants. Proceedings of the National Academy of Sciences of the United States of America, 101(14), 4930Ð4935. http://doi.org/10.1073/pnas.0401162101
141	235+240	C141Y	N235K+S240T	Baroni, T. E., Wang, T., Qian, H., Dearth, L. R., Truong, L. N., Zeng, J., et al. (2004). A global suppressor motif for p53 cancer mutants. Proceedings of the National Academy of Sciences of the United States of America, 101(14), 4930Ð4935. http://doi.org/10.1073/pnas.0401162101
141	235	C141Y	N235K	Danziger, S. A., Zeng, J., Wang, Y., Brachmann, R. K., & Lathrop, R. H. (2007). Choosing where to look next in a mutation sequence space: Active Learning of informative p53 cancer rescue mutants. Bioinformatics, 23(13), I104ÐI114. http://doi.org/10.1093/bioinformatics/btm166
141	235+239	C141Y	N235K+N239Y	Danziger, S. A., Zeng, J., Wang, Y., Brachmann, R. K., & Lathrop, R. H. (2007). Choosing where to look next in a mutation sequence space: Active Learning of informative p53 cancer rescue mutants. Bioinformatics, 23(13), I104ÐI114. http://doi.org/10.1093/bioinformatics/btm166
143	268	V143A	N268D	Brachmann, R. K., Yu, K. X., Eby, Y., Pavletich, N. P., & Boeke, J. D. (1998). Genetic selection of intragenic suppressor mutations that reverse the effect of common p53 cancer mutations. Embo Journal, 17(7), 1847Ð1859. http://doi.org/10.1093/emboj/17.7.1847
152	100	P152L	Q100I	Danziger, S. A., Baronio, R., Ho, L., Hall, L., Salmon, K., Hatfield, G. W., et al. (2009). Predicting positive p53 cancer rescue regions using Most Informative Positive (MIP) active learning. Plos Computational Biology, 5(9), e1000498. http://doi.org/10.1371/journal.pcbi.1000498
152	100	P152L	Q100S	Danziger, S. A., Baronio, R., Ho, L., Hall, L., Salmon, K., Hatfield, G. W., et al. (2009). Predicting positive p53 cancer rescue regions using Most Informative Positive (MIP) active learning. Plos Computational Biology, 5(9), e1000498. http://doi.org/10.1371/journal.pcbi.1000498
152	100	P152L	Q100T	Danziger, S. A., Baronio, R., Ho, L., Hall, L., Salmon, K., Hatfield, G. W., et al. (2009). Predicting positive p53 cancer rescue regions using Most Informative Positive (MIP) active learning. Plos Computational Biology, 5(9), e1000498. http://doi.org/10.1371/journal.pcbi.1000498
152	100	P152L	Q100A	Danziger, S. A., Baronio, R., Ho, L., Hall, L., Salmon, K., Hatfield, G. W., et al. (2009). Predicting positive p53 cancer rescue regions using Most Informative Positive (MIP) active learning. Plos Computational Biology, 5(9), e1000498. http://doi.org/10.1371/journal.pcbi.1000498
152	101	P152L	K101E	Danziger, S. A., Baronio, R., Ho, L., Hall, L., Salmon, K., Hatfield, G. W., et al. (2009). Predicting positive p53 cancer rescue regions using Most Informative Positive (MIP) active learning. Plos Computational Biology, 5(9), e1000498. http://doi.org/10.1371/journal.pcbi.1000498
152	101	P152L	K101N	Danziger, S. A., Baronio, R., Ho, L., Hall, L., Salmon, K., Hatfield, G. W., et al. (2009). Predicting positive p53 cancer rescue regions using Most Informative Positive (MIP) active learning. Plos Computational Biology, 5(9), e1000498. http://doi.org/10.1371/journal.pcbi.1000498
152	103	P152L	Y103C	Danziger, S. A., Baronio, R., Ho, L., Hall, L., Salmon, K., Hatfield, G. W., et al. (2009). Predicting positive p53 cancer rescue regions using Most Informative Positive (MIP) active learning. Plos Computational Biology, 5(9), e1000498. http://doi.org/10.1371/journal.pcbi.1000498
152	106	P152L	S106P	Danziger, S. A., Baronio, R., Ho, L., Hall, L., Salmon, K., Hatfield, G. W., et al. (2009). Predicting positive p53 cancer rescue regions using Most Informative Positive (MIP) active learning. Plos Computational Biology, 5(9), e1000498. http://doi.org/10.1371/journal.pcbi.1000498
152	115	P152L	H115D	Baronio, R., Danziger, S. A., Hall, L. V., Salmon, K., Hatfield, G. W., Lathrop, R. H., & Kaiser, P. (2010). All-codon scanning identifies p53 cancer rescue mutations. Nucleic Acids Research, 38(20), 7079Ð7088. http://doi.org/10.1093/nar/gkq571
152	115	P152L	H115E	Baronio, R., Danziger, S. A., Hall, L. V., Salmon, K., Hatfield, G. W., Lathrop, R. H., & Kaiser, P. (2010). All-codon scanning identifies p53 cancer rescue mutations. Nucleic Acids Research, 38(20), 7079Ð7088. http://doi.org/10.1093/nar/gkq577
152	118	P152L	T118Y	Baronio, R., Danziger, S. A., Hall, L. V., Salmon, K., Hatfield, G. W., Lathrop, R. H., & Kaiser, P. (2010). All-codon scanning identifies p53 cancer rescue mutations. Nucleic Acids Research, 38(20), 7079Ð7088. http://doi.org/10.1093/nar/gkq572
152	123	P152L	T123G	Baronio, R., Danziger, S. A., Hall, L. V., Salmon, K., Hatfield, G. W., Lathrop, R. H., & Kaiser, P. (2010). All-codon scanning identifies p53 cancer rescue mutations. Nucleic Acids Research, 38(20), 7079Ð7088. http://doi.org/10.1093/nar/gkq573
152	123	P152L	T123A	Baronio, R., Danziger, S. A., Hall, L. V., Salmon, K., Hatfield, G. W., Lathrop, R. H., & Kaiser, P. (2010). All-codon scanning identifies p53 cancer rescue mutations. Nucleic Acids Research, 38(20), 7079Ð7088. http://doi.org/10.1093/nar/gkq574
152	123	P152L	T123P	Baronio, R., Danziger, S. A., Hall, L. V., Salmon, K., Hatfield, G. W., Lathrop, R. H., & Kaiser, P. (2010). All-codon scanning identifies p53 cancer rescue mutations. Nucleic Acids Research, 38(20), 7079Ð7088. http://doi.org/10.1093/nar/gkq575
152	123	P152L	T123S	Baronio, R., Danziger, S. A., Hall, L. V., Salmon, K., Hatfield, G. W., Lathrop, R. H., & Kaiser, P. (2010). All-codon scanning identifies p53 cancer rescue mutations. Nucleic Acids Research, 38(20), 7079Ð7088. http://doi.org/10.1093/nar/gkq576
152	137	P152L	L137M	Danziger, S. A., Baronio, R., Ho, L., Hall, L., Salmon, K., Hatfield, G. W., et al. (2009). Predicting positive p53 cancer rescue regions using Most Informative Positive (MIP) active learning. Plos Computational Biology, 5(9), e1000498. http://doi.org/10.1371/journal.pcbi.1000498
152	207	P152L	D207E	Danziger, S. A., Baronio, R., Ho, L., Hall, L., Salmon, K., Hatfield, G. W., et al. (2009). Predicting positive p53 cancer rescue regions using Most Informative Positive (MIP) active learning. Plos Computational Biology, 5(9), e1000498. http://doi.org/10.1371/journal.pcbi.1000498
157	234+239	V157F	Y234F+N239L	Baroni, T. E., Wang, T., Qian, H., Dearth, L. R., Truong, L. N., Zeng, J., et al. (2004). A global suppressor motif for p53 cancer mutants. Proceedings of the National Academy of Sciences of the United States of America, 101(14), 4930Ð4935. http://doi.org/10.1073/pnas.0401162101
157	235+239	V157F	N235K+N239R	Baroni, T. E., Wang, T., Qian, H., Dearth, L. R., Truong, L. N., Zeng, J., et al. (2004). A global suppressor motif for p53 cancer mutants. Proceedings of the National Academy of Sciences of the United States of America, 101(14), 4930Ð4935. http://doi.org/10.1073/pnas.0401162101
157	235	V157F	N235K	Danziger, S. A., Zeng, J., Wang, Y., Brachmann, R. K., & Lathrop, R. H. (2007). Choosing where to look next in a mutation sequence space: Active Learning of informative p53 cancer rescue mutants. Bioinformatics, 23(13), I104ÐI114. http://doi.org/10.1093/bioinformatics/btm166
157	235+239	V157F	N235K+N239Y	Danziger, S. A., Zeng, J., Wang, Y., Brachmann, R. K., & Lathrop, R. H. (2007). Choosing where to look next in a mutation sequence space: Active Learning of informative p53 cancer rescue mutants. Bioinformatics, 23(13), I104ÐI114. http://doi.org/10.1093/bioinformatics/btm166
157	239	V157F	N239Y	Baroni, T. E., Wang, T., Qian, H., Dearth, L. R., Truong, L. N., Zeng, J., et al. (2004). A global suppressor motif for p53 cancer mutants. Proceedings of the National Academy of Sciences of the United States of America, 101(14), 4930Ð4935. http://doi.org/10.1073/pnas.0401162101
157	239	V157F	N239Y	Danziger, S. A., Zeng, J., Wang, Y., Brachmann, R. K., & Lathrop, R. H. (2007). Choosing where to look next in a mutation sequence space: Active Learning of informative p53 cancer rescue mutants. Bioinformatics, 23(13), I104ÐI114. http://doi.org/10.1093/bioinformatics/btm166
158	100	R158L	Q100F	Danziger, S. A., Baronio, R., Ho, L., Hall, L., Salmon, K., Hatfield, G. W., et al. (2009). Predicting positive p53 cancer rescue regions using Most Informative Positive (MIP) active learning. Plos Computational Biology, 5(9), e1000498. http://doi.org/10.1371/journal.pcbi.1000498
158	100	R158L	Q100N	Danziger, S. A., Baronio, R., Ho, L., Hall, L., Salmon, K., Hatfield, G. W., et al. (2009). Predicting positive p53 cancer rescue regions using Most Informative Positive (MIP) active learning. Plos Computational Biology, 5(9), e1000498. http://doi.org/10.1371/journal.pcbi.1000498
158	100	R158L	Q100S	Danziger, S. A., Baronio, R., Ho, L., Hall, L., Salmon, K., Hatfield, G. W., et al. (2009). Predicting positive p53 cancer rescue regions using Most Informative Positive (MIP) active learning. Plos Computational Biology, 5(9), e1000498. http://doi.org/10.1371/journal.pcbi.1000498
158	100	R158L	Q100T	Danziger, S. A., Baronio, R., Ho, L., Hall, L., Salmon, K., Hatfield, G. W., et al. (2009). Predicting positive p53 cancer rescue regions using Most Informative Positive (MIP) active learning. Plos Computational Biology, 5(9), e1000498. http://doi.org/10.1371/journal.pcbi.1000498
158	100+104	R158L	Q100H+Q104A	Danziger, S. A., Baronio, R., Ho, L., Hall, L., Salmon, K., Hatfield, G. W., et al. (2009). Predicting positive p53 cancer rescue regions using Most Informative Positive (MIP) active learning. Plos Computational Biology, 5(9), e1000498. http://doi.org/10.1371/journal.pcbi.1000498
158	100+104	R158L	Q100A+Q104R	Danziger, S. A., Baronio, R., Ho, L., Hall, L., Salmon, K., Hatfield, G. W., et al. (2009). Predicting positive p53 cancer rescue regions using Most Informative Positive (MIP) active learning. Plos Computational Biology, 5(9), e1000498. http://doi.org/10.1371/journal.pcbi.1000498
158	114	R158L	L114P	Baronio, R., Danziger, S. A., Hall, L. V., Salmon, K., Hatfield, G. W., Lathrop, R. H., & Kaiser, P. (2010). All-codon scanning identifies p53 cancer rescue mutations. Nucleic Acids Research, 38(20), 7079Ð7088. http://doi.org/10.1093/nar/gkq584
158	115	R158L	H115D	Baronio, R., Danziger, S. A., Hall, L. V., Salmon, K., Hatfield, G. W., Lathrop, R. H., & Kaiser, P. (2010). All-codon scanning identifies p53 cancer rescue mutations. Nucleic Acids Research, 38(20), 7079Ð7088. http://doi.org/10.1093/nar/gkq585
158	201	R158L	L201P	Danziger, S. A., Baronio, R., Ho, L., Hall, L., Salmon, K., Hatfield, G. W., et al. (2009). Predicting positive p53 cancer rescue regions using Most Informative Positive (MIP) active learning. Plos Computational Biology, 5(9), e1000498. http://doi.org/10.1371/journal.pcbi.1000498
158	207	R158L	D207E	Danziger, S. A., Baronio, R., Ho, L., Hall, L., Salmon, K., Hatfield, G. W., et al. (2009). Predicting positive p53 cancer rescue regions using Most Informative Positive (MIP) active learning. Plos Computational Biology, 5(9), e1000498. http://doi.org/10.1371/journal.pcbi.1000498
158	224	R158L	E224P	Danziger, S. A., Baronio, R., Ho, L., Hall, L., Salmon, K., Hatfield, G. W., et al. (2009). Predicting positive p53 cancer rescue regions using Most Informative Positive (MIP) active learning. Plos Computational Biology, 5(9), e1000498. http://doi.org/10.1371/journal.pcbi.1000498
158	227+239	R158L	S227F+N239R	Danziger, S. A., Swamidass, S. J., Zeng, J., Dearth, L. R., Lu, Q., Chen, J. H., et al. (2006). Functional census of mutation sequence spaces: The example of p53 cancer rescue mutants. Ieee-Acm Transactions on Computational Biology and Bioinformatics, 3(2), 114Ð125.
158	228+239	R158L	D228E+N239R	Danziger, S. A., Swamidass, S. J., Zeng, J., Dearth, L. R., Lu, Q., Chen, J. H., et al. (2006). Functional census of mutation sequence spaces: The example of p53 cancer rescue mutants. Ieee-Acm Transactions on Computational Biology and Bioinformatics, 3(2), 114Ð125.
158	233+239	R158L	H233Y+N239Y	Baroni, T. E., Wang, T., Qian, H., Dearth, L. R., Truong, L. N., Zeng, J., et al. (2004). A global suppressor motif for p53 cancer mutants. Proceedings of the National Academy of Sciences of the United States of America, 101(14), 4930Ð4935. http://doi.org/10.1073/pnas.0401162101
158	233+239	R158L	H233L+N239F	Danziger, S. A., Swamidass, S. J., Zeng, J., Dearth, L. R., Lu, Q., Chen, J. H., et al. (2006). Functional census of mutation sequence spaces: The example of p53 cancer rescue mutants. Ieee-Acm Transactions on Computational Biology and Bioinformatics, 3(2), 114Ð125.
158	234	R158L	Y234V	Baronio, R., Danziger, S. A., Hall, L. V., Salmon, K., Hatfield, G. W., Lathrop, R. H., & Kaiser, P. (2010). All-codon scanning identifies p53 cancer rescue mutations. Nucleic Acids Research, 38(20), 7079Ð7088. http://doi.org/10.1093/nar/gkq582
158	234	R158L	Y234L	Baronio, R., Danziger, S. A., Hall, L. V., Salmon, K., Hatfield, G. W., Lathrop, R. H., & Kaiser, P. (2010). All-codon scanning identifies p53 cancer rescue mutations. Nucleic Acids Research, 38(20), 7079Ð7088. http://doi.org/10.1093/nar/gkq583
158	235+239	R158L	N235T+N239R	Danziger, S. A., Swamidass, S. J., Zeng, J., Dearth, L. R., Lu, Q., Chen, J. H., et al. (2006). Functional census of mutation sequence spaces: The example of p53 cancer rescue mutants. Ieee-Acm Transactions on Computational Biology and Bioinformatics, 3(2), 114Ð125.
158	235	R158L	N235K	Danziger, S. A., Zeng, J., Wang, Y., Brachmann, R. K., & Lathrop, R. H. (2007). Choosing where to look next in a mutation sequence space: Active Learning of informative p53 cancer rescue mutants. Bioinformatics, 23(13), I104ÐI114. http://doi.org/10.1093/bioinformatics/btm166
158	235+239	R158L	N235K+N239Y	Danziger, S. A., Zeng, J., Wang, Y., Brachmann, R. K., & Lathrop, R. H. (2007). Choosing where to look next in a mutation sequence space: Active Learning of informative p53 cancer rescue mutants. Bioinformatics, 23(13), I104ÐI114. http://doi.org/10.1093/bioinformatics/btm166
158	235	R158L	N235K	Baronio, R., Danziger, S. A., Hall, L. V., Salmon, K., Hatfield, G. W., Lathrop, R. H., & Kaiser, P. (2010). All-codon scanning identifies p53 cancer rescue mutations. Nucleic Acids Research, 38(20), 7079Ð7088. http://doi.org/10.1093/nar/gkq581
158	239	R158L	N239F	Baroni, T. E., Wang, T., Qian, H., Dearth, L. R., Truong, L. N., Zeng, J., et al. (2004). A global suppressor motif for p53 cancer mutants. Proceedings of the National Academy of Sciences of the United States of America, 101(14), 4930Ð4935. http://doi.org/10.1073/pnas.0401162101
158	239	R158L	N239Y	Baroni, T. E., Wang, T., Qian, H., Dearth, L. R., Truong, L. N., Zeng, J., et al. (2004). A global suppressor motif for p53 cancer mutants. Proceedings of the National Academy of Sciences of the United States of America, 101(14), 4930Ð4935. http://doi.org/10.1073/pnas.0401162101
158	239+240	R158L	N239Y+S240Q	Baroni, T. E., Wang, T., Qian, H., Dearth, L. R., Truong, L. N., Zeng, J., et al. (2004). A global suppressor motif for p53 cancer mutants. Proceedings of the National Academy of Sciences of the United States of America, 101(14), 4930Ð4935. http://doi.org/10.1073/pnas.0401162101
158	239	R158L	N239R	Danziger, S. A., Swamidass, S. J., Zeng, J., Dearth, L. R., Lu, Q., Chen, J. H., et al. (2006). Functional census of mutation sequence spaces: The example of p53 cancer rescue mutants. Ieee-Acm Transactions on Computational Biology and Bioinformatics, 3(2), 114Ð125.
158	239	R158L	N239Y	Danziger, S. A., Zeng, J., Wang, Y., Brachmann, R. K., & Lathrop, R. H. (2007). Choosing where to look next in a mutation sequence space: Active Learning of informative p53 cancer rescue mutants. Bioinformatics, 23(13), I104ÐI114. http://doi.org/10.1093/bioinformatics/btm166
158	239	R158L	N239Y	Baronio, R., Danziger, S. A., Hall, L. V., Salmon, K., Hatfield, G. W., Lathrop, R. H., & Kaiser, P. (2010). All-codon scanning identifies p53 cancer rescue mutations. Nucleic Acids Research, 38(20), 7079Ð7088. http://doi.org/10.1093/nar/gkq578
158	239	R158L	N239F	Baronio, R., Danziger, S. A., Hall, L. V., Salmon, K., Hatfield, G. W., Lathrop, R. H., & Kaiser, P. (2010). All-codon scanning identifies p53 cancer rescue mutations. Nucleic Acids Research, 38(20), 7079Ð7088. http://doi.org/10.1093/nar/gkq579
158	239	R158L	N239R	Baronio, R., Danziger, S. A., Hall, L. V., Salmon, K., Hatfield, G. W., Lathrop, R. H., & Kaiser, P. (2010). All-codon scanning identifies p53 cancer rescue mutations. Nucleic Acids Research, 38(20), 7079Ð7088. http://doi.org/10.1093/nar/gkq580
163	233+235+239	Y163C	H233Y+N235K+N239Y	Baroni, T. E., Wang, T., Qian, H., Dearth, L. R., Truong, L. N., Zeng, J., et al. (2004). A global suppressor motif for p53 cancer mutants. Proceedings of the National Academy of Sciences of the United States of America, 101(14), 4930Ð4935. http://doi.org/10.1073/pnas.0401162101
163	235+239	Y163C	N235K+N239Y	Baroni, T. E., Wang, T., Qian, H., Dearth, L. R., Truong, L. N., Zeng, J., et al. (2004). A global suppressor motif for p53 cancer mutants. Proceedings of the National Academy of Sciences of the United States of America, 101(14), 4930Ð4935. http://doi.org/10.1073/pnas.0401162101
163	235+239+240	Y163C	N235S+N239Y+S240N	Baroni, T. E., Wang, T., Qian, H., Dearth, L. R., Truong, L. N., Zeng, J., et al. (2004). A global suppressor motif for p53 cancer mutants. Proceedings of the National Academy of Sciences of the United States of America, 101(14), 4930Ð4935. http://doi.org/10.1073/pnas.0401162101
173	227+239	V173L	S227T+N239Y	Danziger, S. A., Swamidass, S. J., Zeng, J., Dearth, L. R., Lu, Q., Chen, J. H., et al. (2006). Functional census of mutation sequence spaces: The example of p53 cancer rescue mutants. Ieee-Acm Transactions on Computational Biology and Bioinformatics, 3(2), 114Ð125.
173	228+239+240	V173L	D228N+N239Y+S240N	Baroni, T. E., Wang, T., Qian, H., Dearth, L. R., Truong, L. N., Zeng, J., et al. (2004). A global suppressor motif for p53 cancer mutants. Proceedings of the National Academy of Sciences of the United States of America, 101(14), 4930Ð4935. http://doi.org/10.1073/pnas.0401162101
173	231+235+240	V173L	T231I+N235K+S240N	Danziger, S. A., Swamidass, S. J., Zeng, J., Dearth, L. R., Lu, Q., Chen, J. H., et al. (2006). Functional census of mutation sequence spaces: The example of p53 cancer rescue mutants. Ieee-Acm Transactions on Computational Biology and Bioinformatics, 3(2), 114Ð125.
173	235+239	V173M	N235K+N239Y	Baroni, T. E., Wang, T., Qian, H., Dearth, L. R., Truong, L. N., Zeng, J., et al. (2004). A global suppressor motif for p53 cancer mutants. Proceedings of the National Academy of Sciences of the United States of America, 101(14), 4930Ð4935. http://doi.org/10.1073/pnas.0401162101
173	235+239	V173L	N235K+N239Y	Danziger, S. A., Zeng, J., Wang, Y., Brachmann, R. K., & Lathrop, R. H. (2007). Choosing where to look next in a mutation sequence space: Active Learning of informative p53 cancer rescue mutants. Bioinformatics, 23(13), I104ÐI114. http://doi.org/10.1093/bioinformatics/btm166
173	239	V173L	N239Y	Baroni, T. E., Wang, T., Qian, H., Dearth, L. R., Truong, L. N., Zeng, J., et al. (2004). A global suppressor motif for p53 cancer mutants. Proceedings of the National Academy of Sciences of the United States of America, 101(14), 4930Ð4935. http://doi.org/10.1073/pnas.0401162101
173	239+240	V173L	N239Y+S240T	Danziger, S. A., Swamidass, S. J., Zeng, J., Dearth, L. R., Lu, Q., Chen, J. H., et al. (2006). Functional census of mutation sequence spaces: The example of p53 cancer rescue mutants. Ieee-Acm Transactions on Computational Biology and Bioinformatics, 3(2), 114Ð125.
173	239	V173L	N239Y	Danziger, S. A., Zeng, J., Wang, Y., Brachmann, R. K., & Lathrop, R. H. (2007). Choosing where to look next in a mutation sequence space: Active Learning of informative p53 cancer rescue mutants. Bioinformatics, 23(13), I104ÐI114. http://doi.org/10.1093/bioinformatics/btm166
177	122	P177H	V122A	Inga A, Resnick MA. (2001). Novel human p53 mutations that are toxic to yeast can enhance transactivation of specific promoters and reactivate tumor p53 mutants. Oncogene, 20(26), 3409-3419
205	239	Y205C	N239W	Danziger, S. A., Swamidass, S. J., Zeng, J., Dearth, L. R., Lu, Q., Chen, J. H., et al. (2006). Functional census of mutation sequence spaces: The example of p53 cancer rescue mutants. Ieee-Acm Transactions on Computational Biology and Bioinformatics, 3(2), 114Ð125.
205	207+233+239	Y205C	D207V+H233N+N239W	Danziger, S. A., Swamidass, S. J., Zeng, J., Dearth, L. R., Lu, Q., Chen, J. H., et al. (2006). Functional census of mutation sequence spaces: The example of p53 cancer rescue mutants. Ieee-Acm Transactions on Computational Biology and Bioinformatics, 3(2), 114Ð125.
205	228+239	Y205C	D228E+N239Y	Baroni, T. E., Wang, T., Qian, H., Dearth, L. R., Truong, L. N., Zeng, J., et al. (2004). A global suppressor motif for p53 cancer mutants. Proceedings of the National Academy of Sciences of the United States of America, 101(14), 4930Ð4935. http://doi.org/10.1073/pnas.0401162101
205	235+239	Y205C	N235K+N239W	Baroni, T. E., Wang, T., Qian, H., Dearth, L. R., Truong, L. N., Zeng, J., et al. (2004). A global suppressor motif for p53 cancer mutants. Proceedings of the National Academy of Sciences of the United States of America, 101(14), 4930Ð4935. http://doi.org/10.1073/pnas.0401162101
205	235	Y205C	N235K	Danziger, S. A., Zeng, J., Wang, Y., Brachmann, R. K., & Lathrop, R. H. (2007). Choosing where to look next in a mutation sequence space: Active Learning of informative p53 cancer rescue mutants. Bioinformatics, 23(13), I104ÐI114. http://doi.org/10.1093/bioinformatics/btm166
205	235+239	Y205C	N235K+N239Y	Danziger, S. A., Zeng, J., Wang, Y., Brachmann, R. K., & Lathrop, R. H. (2007). Choosing where to look next in a mutation sequence space: Active Learning of informative p53 cancer rescue mutants. Bioinformatics, 23(13), I104ÐI114. http://doi.org/10.1093/bioinformatics/btm166
220	228+239	Y220C	N239Y+D228E	Danziger, S. A., Swamidass, S. J., Zeng, J., Dearth, L. R., Lu, Q., Chen, J. H., et al. (2006). Functional census of mutation sequence spaces: The example of p53 cancer rescue mutants. Ieee-Acm Transactions on Computational Biology and Bioinformatics, 3(2), 114Ð125.
220	230+239	Y220C	T230C+N239Y	Danziger, S. A., Swamidass, S. J., Zeng, J., Dearth, L. R., Lu, Q., Chen, J. H., et al. (2006). Functional census of mutation sequence spaces: The example of p53 cancer rescue mutants. Ieee-Acm Transactions on Computational Biology and Bioinformatics, 3(2), 114Ð125.
220	234+239	Y220C	Y234F+N239L	Danziger, S. A., Swamidass, S. J., Zeng, J., Dearth, L. R., Lu, Q., Chen, J. H., et al. (2006). Functional census of mutation sequence spaces: The example of p53 cancer rescue mutants. Ieee-Acm Transactions on Computational Biology and Bioinformatics, 3(2), 114Ð125.
220	235+240	Y220C	N235K+S240N	Baroni, T. E., Wang, T., Qian, H., Dearth, L. R., Truong, L. N., Zeng, J., et al. (2004). A global suppressor motif for p53 cancer mutants. Proceedings of the National Academy of Sciences of the United States of America, 101(14), 4930Ð4935. http://doi.org/10.1073/pnas.0401162101
220	235+239	Y220C	N235K+N239L	Danziger, S. A., Swamidass, S. J., Zeng, J., Dearth, L. R., Lu, Q., Chen, J. H., et al. (2006). Functional census of mutation sequence spaces: The example of p53 cancer rescue mutants. Ieee-Acm Transactions on Computational Biology and Bioinformatics, 3(2), 114Ð125.
220	235	Y220C	N235K	Danziger, S. A., Zeng, J., Wang, Y., Brachmann, R. K., & Lathrop, R. H. (2007). Choosing where to look next in a mutation sequence space: Active Learning of informative p53 cancer rescue mutants. Bioinformatics, 23(13), I104ÐI114. http://doi.org/10.1093/bioinformatics/btm166
220	235+239	Y220C	N235K+N239Y	Danziger, S. A., Zeng, J., Wang, Y., Brachmann, R. K., & Lathrop, R. H. (2007). Choosing where to look next in a mutation sequence space: Active Learning of informative p53 cancer rescue mutants. Bioinformatics, 23(13), I104ÐI114. http://doi.org/10.1093/bioinformatics/btm166
220	239	Y220C	N239Y	Baroni, T. E., Wang, T., Qian, H., Dearth, L. R., Truong, L. N., Zeng, J., et al. (2004). A global suppressor motif for p53 cancer mutants. Proceedings of the National Academy of Sciences of the United States of America, 101(14), 4930Ð4935. http://doi.org/10.1073/pnas.0401162101
220	239	Y220C	N239F	Danziger, S. A., Swamidass, S. J., Zeng, J., Dearth, L. R., Lu, Q., Chen, J. H., et al. (2006). Functional census of mutation sequence spaces: The example of p53 cancer rescue mutants. Ieee-Acm Transactions on Computational Biology and Bioinformatics, 3(2), 114Ð125.
220	239	Y220C	N239Y	Danziger, S. A., Zeng, J., Wang, Y., Brachmann, R. K., & Lathrop, R. H. (2007). Choosing where to look next in a mutation sequence space: Active Learning of informative p53 cancer rescue mutants. Bioinformatics, 23(13), I104ÐI114. http://doi.org/10.1093/bioinformatics/btm166
244	123	G244D	T123A	Brachmann, R. K., Yu, K. X., Eby, Y., Pavletich, N. P., & Boeke, J. D. (1998). Genetic selection of intragenic suppressor mutations that reverse the effect of common p53 cancer mutations. Embo Journal, 17(7), 1847Ð1859. http://doi.org/10.1093/emboj/17.7.1847
244	123	G244D	T123P	Brachmann, R. K., Yu, K. X., Eby, Y., Pavletich, N. P., & Boeke, J. D. (1998). Genetic selection of intragenic suppressor mutations that reverse the effect of common p53 cancer mutations. Embo Journal, 17(7), 1847Ð1859. http://doi.org/10.1093/emboj/17.7.1847
244	123	G244S	T123P	Brachmann, R. K., Yu, K. X., Eby, Y., Pavletich, N. P., & Boeke, J. D. (1998). Genetic selection of intragenic suppressor mutations that reverse the effect of common p53 cancer mutations. Embo Journal, 17(7), 1847Ð1859. http://doi.org/10.1093/emboj/17.7.1847
245	113	G245S	F113L	Baroni, T. E., Wang, T., Qian, H., Dearth, L. R., Truong, L. N., Zeng, J., et al. (2004). A global suppressor motif for p53 cancer mutants. Proceedings of the National Academy of Sciences of the United States of America, 101(14), 4930Ð4935. http://doi.org/10.1073/pnas.0401162101
245	113	G245S	F113L	Baronio, R., Danziger, S. A., Hall, L. V., Salmon, K., Hatfield, G. W., Lathrop, R. H., & Kaiser, P. (2010). All-codon scanning identifies p53 cancer rescue mutations. Nucleic Acids Research, 38(20), 7079Ð7088. http://doi.org/10.1093/nar/gkq587
245	114+123+172+189	G245S	L114V+T123P+V172I+A189V	Baroni, T. E., Wang, T., Qian, H., Dearth, L. R., Truong, L. N., Zeng, J., et al. (2004). A global suppressor motif for p53 cancer mutants. Proceedings of the National Academy of Sciences of the United States of America, 101(14), 4930Ð4935. http://doi.org/10.1073/pnas.0401162101
245	123	G245S	T123P	Brachmann, R. K., Yu, K. X., Eby, Y., Pavletich, N. P., & Boeke, J. D. (1998). Genetic selection of intragenic suppressor mutations that reverse the effect of common p53 cancer mutations. Embo Journal, 17(7), 1847Ð1859. http://doi.org/10.1093/emboj/17.7.1847
245	123+189	G245S	T123P+A189V	Baroni, T. E., Wang, T., Qian, H., Dearth, L. R., Truong, L. N., Zeng, J., et al. (2004). A global suppressor motif for p53 cancer mutants. Proceedings of the National Academy of Sciences of the United States of America, 101(14), 4930Ð4935. http://doi.org/10.1073/pnas.0401162101
245	123	G245S	T123P	Baronio, R., Danziger, S. A., Hall, L. V., Salmon, K., Hatfield, G. W., Lathrop, R. H., & Kaiser, P. (2010). All-codon scanning identifies p53 cancer rescue mutations. Nucleic Acids Research, 38(20), 7079Ð7088. http://doi.org/10.1093/nar/gkq589
245	123	G245S	T123P	Baronio, R., Danziger, S. A., Hall, L. V., Salmon, K., Hatfield, G. W., Lathrop, R. H., & Kaiser, P. (2010). All-codon scanning identifies p53 cancer rescue mutations. Nucleic Acids Research, 38(20), 7079Ð7088. http://doi.org/10.1093/nar/gkq591
245	159	G245S	A159T	Otsuka, K., Kato, S., Kakudo, Y., Mashiko, S., Shibata, H., & Ishioka, C. (2007). The screening of the second-site suppressor mutations of the common p53 mutants. International Journal of Cancer. Journal International Du Cancer, 121(3), 559Ð566. http://doi.org/10.1002/ijc.22724
245	178	G245S	H178Y	Otsuka, K., Kato, S., Kakudo, Y., Mashiko, S., Shibata, H., & Ishioka, C. (2007). The screening of the second-site suppressor mutations of the common p53 mutants. International Journal of Cancer. Journal International Du Cancer, 121(3), 559Ð566. http://doi.org/10.1002/ijc.22724
245	182	G245S	C182F	Otsuka, K., Kato, S., Kakudo, Y., Mashiko, S., Shibata, H., & Ishioka, C. (2007). The screening of the second-site suppressor mutations of the common p53 mutants. International Journal of Cancer. Journal International Du Cancer, 121(3), 559Ð566. http://doi.org/10.1002/ijc.22724
245	183	G245S	S183P	Otsuka, K., Kato, S., Kakudo, Y., Mashiko, S., Shibata, H., & Ishioka, C. (2007). The screening of the second-site suppressor mutations of the common p53 mutants. International Journal of Cancer. Journal International Du Cancer, 121(3), 559Ð566. http://doi.org/10.1002/ijc.22724
245	184	G245S	D184A	Otsuka, K., Kato, S., Kakudo, Y., Mashiko, S., Shibata, H., & Ishioka, C. (2007). The screening of the second-site suppressor mutations of the common p53 mutants. International Journal of Cancer. Journal International Du Cancer, 121(3), 559Ð566. http://doi.org/10.1002/ijc.22724
245	184	G245S	D184N	Otsuka, K., Kato, S., Kakudo, Y., Mashiko, S., Shibata, H., & Ishioka, C. (2007). The screening of the second-site suppressor mutations of the common p53 mutants. International Journal of Cancer. Journal International Du Cancer, 121(3), 559Ð566. http://doi.org/10.1002/ijc.22724
245	184	G245S	D184G	Otsuka, K., Kato, S., Kakudo, Y., Mashiko, S., Shibata, H., & Ishioka, C. (2007). The screening of the second-site suppressor mutations of the common p53 mutants. International Journal of Cancer. Journal International Du Cancer, 121(3), 559Ð566. http://doi.org/10.1002/ijc.22724
245	184	G245S	D184V	Otsuka, K., Kato, S., Kakudo, Y., Mashiko, S., Shibata, H., & Ishioka, C. (2007). The screening of the second-site suppressor mutations of the common p53 mutants. International Journal of Cancer. Journal International Du Cancer, 121(3), 559Ð566. http://doi.org/10.1002/ijc.22724
245	186	G245S	D186N	Otsuka, K., Kato, S., Kakudo, Y., Mashiko, S., Shibata, H., & Ishioka, C. (2007). The screening of the second-site suppressor mutations of the common p53 mutants. International Journal of Cancer. Journal International Du Cancer, 121(3), 559Ð566. http://doi.org/10.1002/ijc.22724
245	187	G245S	G187S	Otsuka, K., Kato, S., Kakudo, Y., Mashiko, S., Shibata, H., & Ishioka, C. (2007). The screening of the second-site suppressor mutations of the common p53 mutants. International Journal of Cancer. Journal International Du Cancer, 121(3), 559Ð566. http://doi.org/10.1002/ijc.22724
245	188	G245S	L188R	Otsuka, K., Kato, S., Kakudo, Y., Mashiko, S., Shibata, H., & Ishioka, C. (2007). The screening of the second-site suppressor mutations of the common p53 mutants. International Journal of Cancer. Journal International Du Cancer, 121(3), 559Ð566. http://doi.org/10.1002/ijc.22724
245	230+239	G245S	T230S+N239Y	Baroni, T. E., Wang, T., Qian, H., Dearth, L. R., Truong, L. N., Zeng, J., et al. (2004). A global suppressor motif for p53 cancer mutants. Proceedings of the National Academy of Sciences of the United States of America, 101(14), 4930Ð4935. http://doi.org/10.1073/pnas.0401162101
245	231	G245S	T231Y	Danziger, S. A., Baronio, R., Ho, L., Hall, L., Salmon, K., Hatfield, G. W., et al. (2009). Predicting positive p53 cancer rescue regions using Most Informative Positive (MIP) active learning. Plos Computational Biology, 5(9), e1000498. http://doi.org/10.1371/journal.pcbi.1000498
245	233+239	G245S	H233C+N239F	Danziger, S. A., Swamidass, S. J., Zeng, J., Dearth, L. R., Lu, Q., Chen, J. H., et al. (2006). Functional census of mutation sequence spaces: The example of p53 cancer rescue mutants. Ieee-Acm Transactions on Computational Biology and Bioinformatics, 3(2), 114Ð125.
245	234+240	G245S	Y234F+S240Y	Danziger, S. A., Swamidass, S. J., Zeng, J., Dearth, L. R., Lu, Q., Chen, J. H., et al. (2006). Functional census of mutation sequence spaces: The example of p53 cancer rescue mutants. Ieee-Acm Transactions on Computational Biology and Bioinformatics, 3(2), 114Ð125.
245	235+239	G245C	N235K+N239Y	Danziger, S. A., Zeng, J., Wang, Y., Brachmann, R. K., & Lathrop, R. H. (2007). Choosing where to look next in a mutation sequence space: Active Learning of informative p53 cancer rescue mutants. Bioinformatics, 23(13), I104ÐI114. http://doi.org/10.1093/bioinformatics/btm166
245	235+239	G245S	N235K+N239Y	Danziger, S. A., Zeng, J., Wang, Y., Brachmann, R. K., & Lathrop, R. H. (2007). Choosing where to look next in a mutation sequence space: Active Learning of informative p53 cancer rescue mutants. Bioinformatics, 23(13), I104ÐI114. http://doi.org/10.1093/bioinformatics/btm166
245	239	G245S	N239Y	Brachmann, R. K., Yu, K. X., Eby, Y., Pavletich, N. P., & Boeke, J. D. (1998). Genetic selection of intragenic suppressor mutations that reverse the effect of common p53 cancer mutations. Embo Journal, 17(7), 1847Ð1859. http://doi.org/10.1093/emboj/17.7.1847
245	239	G245S	N239Y	Baroni, T. E., Wang, T., Qian, H., Dearth, L. R., Truong, L. N., Zeng, J., et al. (2004). A global suppressor motif for p53 cancer mutants. Proceedings of the National Academy of Sciences of the United States of America, 101(14), 4930Ð4935. http://doi.org/10.1073/pnas.0401162101
245	239	G245C	N239Y	Baroni, T. E., Wang, T., Qian, H., Dearth, L. R., Truong, L. N., Zeng, J., et al. (2004). A global suppressor motif for p53 cancer mutants. Proceedings of the National Academy of Sciences of the United States of America, 101(14), 4930Ð4935. http://doi.org/10.1073/pnas.0401162101
245	239	G245S	N239F	Baroni, T. E., Wang, T., Qian, H., Dearth, L. R., Truong, L. N., Zeng, J., et al. (2004). A global suppressor motif for p53 cancer mutants. Proceedings of the National Academy of Sciences of the United States of America, 101(14), 4930Ð4935. http://doi.org/10.1073/pnas.0401162101
245	239+240	G245S	N239F+S240N	Danziger, S. A., Swamidass, S. J., Zeng, J., Dearth, L. R., Lu, Q., Chen, J. H., et al. (2006). Functional census of mutation sequence spaces: The example of p53 cancer rescue mutants. Ieee-Acm Transactions on Computational Biology and Bioinformatics, 3(2), 114Ð125.
245	239	G245C	N239Y	Danziger, S. A., Zeng, J., Wang, Y., Brachmann, R. K., & Lathrop, R. H. (2007). Choosing where to look next in a mutation sequence space: Active Learning of informative p53 cancer rescue mutants. Bioinformatics, 23(13), I104ÐI114. http://doi.org/10.1093/bioinformatics/btm166
245	239	G245S	N239Y	Danziger, S. A., Zeng, J., Wang, Y., Brachmann, R. K., & Lathrop, R. H. (2007). Choosing where to look next in a mutation sequence space: Active Learning of informative p53 cancer rescue mutants. Bioinformatics, 23(13), I104ÐI114. http://doi.org/10.1093/bioinformatics/btm166
245	239	G245S	N239F	Baronio, R., Danziger, S. A., Hall, L. V., Salmon, K., Hatfield, G. W., Lathrop, R. H., & Kaiser, P. (2010). All-codon scanning identifies p53 cancer rescue mutations. Nucleic Acids Research, 38(20), 7079Ð7088. http://doi.org/10.1093/nar/gkq586
245	239	G245S	N239Y	Baronio, R., Danziger, S. A., Hall, L. V., Salmon, K., Hatfield, G. W., Lathrop, R. H., & Kaiser, P. (2010). All-codon scanning identifies p53 cancer rescue mutations. Nucleic Acids Research, 38(20), 7079Ð7088. http://doi.org/10.1093/nar/gkq590
245	240	G245S	S240N	Brachmann, R. K., Yu, K. X., Eby, Y., Pavletich, N. P., & Boeke, J. D. (1998). Genetic selection of intragenic suppressor mutations that reverse the effect of common p53 cancer mutations. Embo Journal, 17(7), 1847Ð1859. http://doi.org/10.1093/emboj/17.7.1847
245	240	G245S	S240Y	Danziger, S. A., Swamidass, S. J., Zeng, J., Dearth, L. R., Lu, Q., Chen, J. H., et al. (2006). Functional census of mutation sequence spaces: The example of p53 cancer rescue mutants. Ieee-Acm Transactions on Computational Biology and Bioinformatics, 3(2), 114Ð125.
245	240	G245S	S240Y	Baronio, R., Danziger, S. A., Hall, L. V., Salmon, K., Hatfield, G. W., Lathrop, R. H., & Kaiser, P. (2010). All-codon scanning identifies p53 cancer rescue mutations. Nucleic Acids Research, 38(20), 7079Ð7088. http://doi.org/10.1093/nar/gkq588
246	122	M246L	V122A	Inga A, Resnick MA. (2001). Novel human p53 mutations that are toxic to yeast can enhance transactivation of specific promoters and reactivate tumor p53 mutants. Oncogene, 20(26), 3409-3419
248	115	R248Q	H115N	Merabet, A., Houlleberghs, H., Maclagan, K., Akanho, E., Bui, T. T. T., Pagano, B., et al. (2010). Mutants of the tumour suppressor p53 L1 loop as second-site suppressors for restoring DNA binding to oncogenic p53 mutations: structural and biochemical insights. The Biochemical Journal, 427(2), 225. http://doi.org/10.1042/BJ20091888
248	284	R248Q	T284R	Wieczorek AM, Waterman J, Waterman M, Halazonetis TD. (1996). Structure-based rescue of common tumor-derived p53 mutants. Nat Med. 1996;2: 1143–1146.
249	118+168	R249S	T118M+H168R	Baroni, T. E., Wang, T., Qian, H., Dearth, L. R., Truong, L. N., Zeng, J., et al. (2004). A global suppressor motif for p53 cancer mutants. Proceedings of the National Academy of Sciences of the United States of America, 101(14), 4930Ð4935. http://doi.org/10.1073/pnas.0401162101
249	122+124+168	R249S	V122I+C124S+H168R	Baroni, T. E., Wang, T., Qian, H., Dearth, L. R., Truong, L. N., Zeng, J., et al. (2004). A global suppressor motif for p53 cancer mutants. Proceedings of the National Academy of Sciences of the United States of America, 101(14), 4930Ð4935. http://doi.org/10.1073/pnas.0401162101
249	139+168+239	R249S	K139R+H168R+N239Y	Baroni, T. E., Wang, T., Qian, H., Dearth, L. R., Truong, L. N., Zeng, J., et al. (2004). A global suppressor motif for p53 cancer mutants. Proceedings of the National Academy of Sciences of the United States of America, 101(14), 4930Ð4935. http://doi.org/10.1073/pnas.0401162101
249	168+231	R249S	H168R+T231I	Baroni, T. E., Wang, T., Qian, H., Dearth, L. R., Truong, L. N., Zeng, J., et al. (2004). A global suppressor motif for p53 cancer mutants. Proceedings of the National Academy of Sciences of the United States of America, 101(14), 4930Ð4935. http://doi.org/10.1073/pnas.0401162101
249	227+235+239	R249M	S227T+N235K+N239Y	Baroni, T. E., Wang, T., Qian, H., Dearth, L. R., Truong, L. N., Zeng, J., et al. (2004). A global suppressor motif for p53 cancer mutants. Proceedings of the National Academy of Sciences of the United States of America, 101(14), 4930Ð4935. http://doi.org/10.1073/pnas.0401162101
249	235+239	R249M	N235K+N239Y	Danziger, S. A., Zeng, J., Wang, Y., Brachmann, R. K., & Lathrop, R. H. (2007). Choosing where to look next in a mutation sequence space: Active Learning of informative p53 cancer rescue mutants. Bioinformatics, 23(13), I104ÐI114. http://doi.org/10.1093/bioinformatics/btm166
249	239	R249M	N239Y	Baroni, T. E., Wang, T., Qian, H., Dearth, L. R., Truong, L. N., Zeng, J., et al. (2004). A global suppressor motif for p53 cancer mutants. Proceedings of the National Academy of Sciences of the United States of America, 101(14), 4930Ð4935. http://doi.org/10.1073/pnas.0401162101
249	239	R249M	N239Y	Danziger, S. A., Zeng, J., Wang, Y., Brachmann, R. K., & Lathrop, R. H. (2007). Choosing where to look next in a mutation sequence space: Active Learning of informative p53 cancer rescue mutants. Bioinformatics, 23(13), I104ÐI114. http://doi.org/10.1093/bioinformatics/btm166
249	123+168	R249S	T123A+H168R	Brachmann, R. K., Yu, K. X., Eby, Y., Pavletich, N. P., & Boeke, J. D. (1998). Genetic selection of intragenic suppressor mutations that reverse the effect of common p53 cancer mutations. Embo Journal, 17(7), 1847Ð1859. http://doi.org/10.1093/emboj/17.7.1847
252	122	L252F	V122A	Inga A, Resnick MA. (2001). Novel human p53 mutations that are toxic to yeast can enhance transactivation of specific promoters and reactivate tumor p53 mutants. Oncogene, 20(26), 3409-3419
272	235	V272M	N235K	Danziger, S. A., Zeng, J., Wang, Y., Brachmann, R. K., & Lathrop, R. H. (2007). Choosing where to look next in a mutation sequence space: Active Learning of informative p53 cancer rescue mutants. Bioinformatics, 23(13), I104ÐI114. http://doi.org/10.1093/bioinformatics/btm166
272	235+239	V272M	N235K+N239Y	Danziger, S. A., Zeng, J., Wang, Y., Brachmann, R. K., & Lathrop, R. H. (2007). Choosing where to look next in a mutation sequence space: Active Learning of informative p53 cancer rescue mutants. Bioinformatics, 23(13), I104ÐI114. http://doi.org/10.1093/bioinformatics/btm166
272	239	V272M	N239W	Baroni, T. E., Wang, T., Qian, H., Dearth, L. R., Truong, L. N., Zeng, J., et al. (2004). A global suppressor motif for p53 cancer mutants. Proceedings of the National Academy of Sciences of the United States of America, 101(14), 4930Ð4935. http://doi.org/10.1073/pnas.0401162101
272	239	V272M	N239Y	Danziger, S. A., Zeng, J., Wang, Y., Brachmann, R. K., & Lathrop, R. H. (2007). Choosing where to look next in a mutation sequence space: Active Learning of informative p53 cancer rescue mutants. Bioinformatics, 23(13), I104ÐI114. http://doi.org/10.1093/bioinformatics/btm166
273	81+83+240	R273H	T81S+A83V+S240R	Baroni, T. E., Wang, T., Qian, H., Dearth, L. R., Truong, L. N., Zeng, J., et al. (2004). A global suppressor motif for p53 cancer mutants. Proceedings of the National Academy of Sciences of the United States of America, 101(14), 4930Ð4935. http://doi.org/10.1073/pnas.0401162101
273	87+100+104+144+240	R273H	P87R+Q100L+Q104P+Q144L+S240R	Baroni, T. E., Wang, T., Qian, H., Dearth, L. R., Truong, L. N., Zeng, J., et al. (2004). A global suppressor motif for p53 cancer mutants. Proceedings of the National Academy of Sciences of the United States of America, 101(14), 4930Ð4935. http://doi.org/10.1073/pnas.0401162101
273	123+240	R273C	T123A+S240R	Baroni, T. E., Wang, T., Qian, H., Dearth, L. R., Truong, L. N., Zeng, J., et al. (2004). A global suppressor motif for p53 cancer mutants. Proceedings of the National Academy of Sciences of the United States of America, 101(14), 4930Ð4935. http://doi.org/10.1073/pnas.0401162101
273	178+240	R273C	H178Y+S240R	Baroni, T. E., Wang, T., Qian, H., Dearth, L. R., Truong, L. N., Zeng, J., et al. (2004). A global suppressor motif for p53 cancer mutants. Proceedings of the National Academy of Sciences of the United States of America, 101(14), 4930Ð4935. http://doi.org/10.1073/pnas.0401162101
273	178	R273H	H178Y	Otsuka, K., Kato, S., Kakudo, Y., Mashiko, S., Shibata, H., & Ishioka, C. (2007). The screening of the second-site suppressor mutations of the common p53 mutants. International Journal of Cancer. Journal International Du Cancer, 121(3), 559Ð566. http://doi.org/10.1002/ijc.22724
273	183+240	R273H	S183T+S240R	Baroni, T. E., Wang, T., Qian, H., Dearth, L. R., Truong, L. N., Zeng, J., et al. (2004). A global suppressor motif for p53 cancer mutants. Proceedings of the National Academy of Sciences of the United States of America, 101(14), 4930Ð4935. http://doi.org/10.1073/pnas.0401162101
273	224+240	R273H	E224G+S240R	Baroni, T. E., Wang, T., Qian, H., Dearth, L. R., Truong, L. N., Zeng, J., et al. (2004). A global suppressor motif for p53 cancer mutants. Proceedings of the National Academy of Sciences of the United States of America, 101(14), 4930Ð4935. http://doi.org/10.1073/pnas.0401162101
273	226+240	R273H	G226D+S240R	Danziger, S. A., Swamidass, S. J., Zeng, J., Dearth, L. R., Lu, Q., Chen, J. H., et al. (2006). Functional census of mutation sequence spaces: The example of p53 cancer rescue mutants. Ieee-Acm Transactions on Computational Biology and Bioinformatics, 3(2), 114Ð125.
273	228+229+235+239+240	R273L	D228E+C229W+N235K+N239Y+S240R	Baroni, T. E., Wang, T., Qian, H., Dearth, L. R., Truong, L. N., Zeng, J., et al. (2004). A global suppressor motif for p53 cancer mutants. Proceedings of the National Academy of Sciences of the United States of America, 101(14), 4930Ð4935. http://doi.org/10.1073/pnas.0401162101
273	229+239+240	R273C	C229W+N239R+S240R	Baroni, T. E., Wang, T., Qian, H., Dearth, L. R., Truong, L. N., Zeng, J., et al. (2004). A global suppressor motif for p53 cancer mutants. Proceedings of the National Academy of Sciences of the United States of America, 101(14), 4930Ð4935. http://doi.org/10.1073/pnas.0401162101
273	232+239+240	R273H	T232V+N239H+S240R	Baroni, T. E., Wang, T., Qian, H., Dearth, L. R., Truong, L. N., Zeng, J., et al. (2004). A global suppressor motif for p53 cancer mutants. Proceedings of the National Academy of Sciences of the United States of America, 101(14), 4930Ð4935. http://doi.org/10.1073/pnas.0401162101
273	233+240	R273H	H233R+S240R	Baroni, T. E., Wang, T., Qian, H., Dearth, L. R., Truong, L. N., Zeng, J., et al. (2004). A global suppressor motif for p53 cancer mutants. Proceedings of the National Academy of Sciences of the United States of America, 101(14), 4930Ð4935. http://doi.org/10.1073/pnas.0401162101
273	233+235+239+240	R273C	H233R+N235S+N239R+S240R	Baroni, T. E., Wang, T., Qian, H., Dearth, L. R., Truong, L. N., Zeng, J., et al. (2004). A global suppressor motif for p53 cancer mutants. Proceedings of the National Academy of Sciences of the United States of America, 101(14), 4930Ð4935. http://doi.org/10.1073/pnas.0401162101
273	235+239+240+241	R273H	N235K+N239R+S240R+S241T	Danziger, S. A., Swamidass, S. J., Zeng, J., Dearth, L. R., Lu, Q., Chen, J. H., et al. (2006). Functional census of mutation sequence spaces: The example of p53 cancer rescue mutants. Ieee-Acm Transactions on Computational Biology and Bioinformatics, 3(2), 114Ð125.
273	235+230	R273H	N235K+N239Y	Danziger, S. A., Zeng, J., Wang, Y., Brachmann, R. K., & Lathrop, R. H. (2007). Choosing where to look next in a mutation sequence space: Active Learning of informative p53 cancer rescue mutants. Bioinformatics, 23(13), I104ÐI114. http://doi.org/10.1093/bioinformatics/btm166
273	239+240	R273C	N239R+S240R	Baroni, T. E., Wang, T., Qian, H., Dearth, L. R., Truong, L. N., Zeng, J., et al. (2004). A global suppressor motif for p53 cancer mutants. Proceedings of the National Academy of Sciences of the United States of America, 101(14), 4930Ð4935. http://doi.org/10.1073/pnas.0401162101
273	239+240	R273C	N239L+S240R	Baroni, T. E., Wang, T., Qian, H., Dearth, L. R., Truong, L. N., Zeng, J., et al. (2004). A global suppressor motif for p53 cancer mutants. Proceedings of the National Academy of Sciences of the United States of America, 101(14), 4930Ð4935. http://doi.org/10.1073/pnas.0401162101
273	239+240	R273C	N239F+S240R	Baroni, T. E., Wang, T., Qian, H., Dearth, L. R., Truong, L. N., Zeng, J., et al. (2004). A global suppressor motif for p53 cancer mutants. Proceedings of the National Academy of Sciences of the United States of America, 101(14), 4930Ð4935. http://doi.org/10.1073/pnas.0401162101
273	239+240	R273L	N239Y+S240R	Baroni, T. E., Wang, T., Qian, H., Dearth, L. R., Truong, L. N., Zeng, J., et al. (2004). A global suppressor motif for p53 cancer mutants. Proceedings of the National Academy of Sciences of the United States of America, 101(14), 4930Ð4935. http://doi.org/10.1073/pnas.0401162101
273	239+240	R273H	N239R+S240N	Danziger, S. A., Swamidass, S. J., Zeng, J., Dearth, L. R., Lu, Q., Chen, J. H., et al. (2006). Functional census of mutation sequence spaces: The example of p53 cancer rescue mutants. Ieee-Acm Transactions on Computational Biology and Bioinformatics, 3(2), 114Ð125.
273	240	R273H	S240R	Baroni, T. E., Wang, T., Qian, H., Dearth, L. R., Truong, L. N., Zeng, J., et al. (2004). A global suppressor motif for p53 cancer mutants. Proceedings of the National Academy of Sciences of the United States of America, 101(14), 4930Ð4935. http://doi.org/10.1073/pnas.0401162101
273	240	R273H	S240R	Baroni, T. E., Wang, T., Qian, H., Dearth, L. R., Truong, L. N., Zeng, J., et al. (2004). A global suppressor motif for p53 cancer mutants. Proceedings of the National Academy of Sciences of the United States of America, 101(14), 4930Ð4935. http://doi.org/10.1073/pnas.0401162101
273	240	R273H	S240R	Baronio, R., Danziger, S. A., Hall, L. V., Salmon, K., Hatfield, G. W., Lathrop, R. H., & Kaiser, P. (2010). All-codon scanning identifies p53 cancer rescue mutations. Nucleic Acids Research, 38(20), 7079Ð7088. http://doi.org/10.1093/nar/gkq592
273	240	R273H	S240Q	Baronio, R., Danziger, S. A., Hall, L. V., Salmon, K., Hatfield, G. W., Lathrop, R. H., & Kaiser, P. (2010). All-codon scanning identifies p53 cancer rescue mutations. Nucleic Acids Research, 38(20), 7079Ð7088. http://doi.org/10.1093/nar/gkq593
273	242	R273H	C242R	Baronio, R., Danziger, S. A., Hall, L. V., Salmon, K., Hatfield, G. W., Lathrop, R. H., & Kaiser, P. (2010). All-codon scanning identifies p53 cancer rescue mutations. Nucleic Acids Research, 38(20), 7079Ð7088. http://doi.org/10.1093/nar/gkq594
273	263	R273H	N263V	Baronio, R., Danziger, S. A., Hall, L. V., Salmon, K., Hatfield, G. W., Lathrop, R. H., & Kaiser, P. (2010). All-codon scanning identifies p53 cancer rescue mutations. Nucleic Acids Research, 38(20), 7079Ð7088. http://doi.org/10.1093/nar/gkq595
273	284	R273H	T284R	Wieczorek AM, Waterman J, Waterman M, Halazonetis TD. (1996). Structure-based rescue of common tumor-derived p53 mutants. Nat Med. 1996;2: 1143–1146.
273	281+285+325+343	R273C	D281G+E285G+G325R+E343V	Baroni, T. E., Wang, T., Qian, H., Dearth, L. R., Truong, L. N., Zeng, J., et al. (2004). A global suppressor motif for p53 cancer mutants. Proceedings of the National Academy of Sciences of the United States of America, 101(14), 4930Ð4935. http://doi.org/10.1073/pnas.0401162101
273	285+294+346	R273C	E285K+E294G+E346G	Baroni, T. E., Wang, T., Qian, H., Dearth, L. R., Truong, L. N., Zeng, J., et al. (2004). A global suppressor motif for p53 cancer mutants. Proceedings of the National Academy of Sciences of the United States of America, 101(14), 4930Ð4935. http://doi.org/10.1073/pnas.0401162101
279	122+124+168	G279E	V122A	Inga A, Resnick MA. (2001). Novel human p53 mutations that are toxic to yeast can enhance transactivation of specific promoters and reactivate tumor p53 mutants. Oncogene, 20(26), 3409-3419
282	122	R282Q	V122A	Inga A, Resnick MA. (2001). Novel human p53 mutations that are toxic to yeast can enhance transactivation of specific promoters and reactivate tumor p53 mutants. Oncogene, 20(26), 3409-3419
286	235	E286K	N235K	Danziger, S. A., Zeng, J., Wang, Y., Brachmann, R. K., & Lathrop, R. H. (2007). Choosing where to look next in a mutation sequence space: Active Learning of informative p53 cancer rescue mutants. Bioinformatics, 23(13), I104ÐI114. http://doi.org/10.1093/bioinformatics/btm166
286	235+239	E286K	N235K+N239W	Baroni, T. E., Wang, T., Qian, H., Dearth, L. R., Truong, L. N., Zeng, J., et al. (2004). A global suppressor motif for p53 cancer mutants. Proceedings of the National Academy of Sciences of the United States of America, 101(14), 4930Ð4935. http://doi.org/10.1073/pnas.0401162101
