# Supplementary material for: In silico identification of rescue sites by double force scanning
Source: Bioinformatics. 2017 Aug 14;34(2):207–14. doi: 10.1093/bioinformatics/btx515 (PMC5860198; doi:10.1093/bioinformatics/btx515)
Supplement: Supplementary Data [file btx515_supplementarydata.zip › TableS4.xls]

## Sheet: Sheet1
Protein Name	UniProt Human	UniProt Ortholog	RSevol
SOD	P00441	P07632	A2,A17,A19,A24,A26,A27,A30,A32,A34,A36,A42,A49,A50,A55,A59,A67,A69,A75,A88,A90,A102,A109,A111,A117,A123,F2,F17,F19,F24,F26,F27,F30,F32,F34,F36,F42,F49,F50,F55,F59,F67,F69,F75,F88,F90,F102,F109,F111,F117,F123
	P00441	P08228	A2,A17,A19,A24,A26,A27,A30,A31,A32,A34,A36,A42,A49,A50,A55,A67,A69,A75,A90,A102,A109,A111,A117,A123,F2,F17,F19,F24,F26,F27,F30,F31,F32,F34,F36,F42,F49,F50,F55,F67,F69,F75,F90,F102,F109,F111,F117,F123
	P00441	P33431	A19,A25,A30,A32,A34,A36,A39,A42,A55,A69,A75,A90,A91,A103,A109,A110,A111,A117,A123,F19,F25,F30,F32,F34,F36,F39,F42,F55,F69,F75,F90,F91,F103,F109,F110,F111,F117,F123
AT-III	P01008	P32262	L17,L33,L42,L57,L61,L72,L97,L100,L139,L152,L164,L177,L184,L185,L188,L190,L204,L205,L208,L210,L235,L249,L250,L288,L297,L302,L303,L312,L314,L315,L322,L328,L331,L341,L350,L360,L388,L389,L397,L403,L411,L416
	P01008	P41361	L7,L17,L26,L33,L34,L42,L57,L61,L72,L97,L100,L139,L149,L152,L164,L177,L184,L185,L188,L190,L204,L205,L210,L249,L250,L256,L266,L288,L291,L297,L302,L303,L312,L314,L315,L328,L331,L341,L350,L360,L388,L389,L397,L398,L408,L411,L416
AAT	P01009	Q5RCW5	A74,A81,A92,A121,A123,A141,A212,A222,A230,A231,A233,A280,A301,A385
KRAS	P01116	P01117	A37,A100,A132
	P01116	Q05147§	A87,A119,A151,A153
TTR	P02766	P50390	A26,A29,A31,A34,A39,A46,A52,A61,A63,A73,A90,A102,A121,A123,A124,B26,B29,B31,B34,B39,B46,B52,B61,B63,B73,B90,B102,B121,B123,B124
	P02766	Q8HXW1	A26,A31,A34,A39,A42,A81,B26,B31,B34,B39,B42,B81
	P02766	O46375	A26,A29,A31,A34,A39,A62,A63,A73,A81,A90,A121,A123,A124,B26,B29,B31,B34,B39,B62,B63,B73,B81,B90,B121,B123,B124
	P02766	P02767	A26,A27,A31,A34,A36,A39,A40,A50,A61,A63,A65,A68,A70,A73,A90,A102,A123,B26,B27,B31,B34,B36,B39,B40,B50,B61,B63,B65,B68,B70,B73,B90,B102,B123
	P02766	P07309	A26,A27,A31,A34,A36,A37,A38,A39,A40,A50,A61,A63,A68,A70,A73,A81,A90,A92,A102,A123,B26,B27,B31,B34,B36,B37,B38,B39,B40,B50,B61,B63,B68,B70,B73,B81,B90,B92,B102,B123
	P02766	P12303	A26,A29,A31,A34,A39,A51,A62,A63,A73,A81,A90,A102,A121,A123,A124,B26,B29,B31,B34,B39,B51,B62,B63,B73,B81,B90,B102,B121,B123,B124
ALB	P02768	P49064	A4,A7,A12,A18,A20,A21,A25,A28,A57,A52,A60,A63,A68,A70,A79,A82,A83,A92,A94,A111,A112,A113,A114,A117,A120,A122,A129,A132,A133,A136,A156,A157,A159,A160,A163,A164,A170,A179,A182,A184,A187,A188,A189,A190,A196,A215,A222,A231,A239,A241,A243,A273,A280,A283,A291,A295,A298,A304,A307,A312,A314,A320,A329,A335,A340,A344,A352,A355,A363,A364,A367,A368,A372,A385,A388,A390,A397,A402,A429,A439,A444,A446,A447,A459,…
TBG	P05543	P50450	A36,A37,A44,A56,A58,A62,A66,A71,A73,A75,A86,A90,A110,A119,A124,A128,A132,A146,A150,A159,A165,A178,A184,A185,A201,A202,A207,A221,A222,A230,A259,A262,A268,A282,A298,A299,A307,A310,A311,A320,A326,A329,A334,A335,A336,A347,A351,A352,A353,A354,A358,A360,A367,A372,A378,A379,A391
	P05543	Q9TT35	A20,A38,A44,A58,A66,A71,A73,A75,A78,A82,A83,A86,A90,A110,A117,A119,A128,A132,A146,A150,A153,A159,A165,A170,A185,A201,A202,A207,A230,A253,A259,A262,A268,A281,A290,A298,A299,A307,A310,A311,A320,A336,A347,A351,A352,A353,A354,A357,A358,A360,A367,A372,A378,A391
	P05543	Q9TT36	A41,A44,A54,A56,A58,A62,A66,A71,A73,A75,A85,A86,A90,A110,A119,A124,A128,A132,A146,A150,A159,A165,A178,A184,A185,A201,A202,A207,A230,A259,A262,A277,A298,A299,A307,A310,A311,A320,A326,A329,A334,A335,A336,A351,A352,A353,A354,A358,A360,A367,A372,A378,A379,A391
AAC1	P18440	Q1JPA6	A4,A7,A17,A14,A35,A46,A49,A51,A54,A59,A63,A81,A88,A95,A97,A98,A99,A103,A104,A111,A118,A121,A142,A146,A155,A156,A158,A173,A174,A177,A183,A184,A185,A195,A200,A205,A211,A214,A229,A241,A253,A259,A261,A265,A266,A276,A277,A280,A286
IL13	P35225	Q5I6E4	A2,A11,A43,A68,A84
TPMT	P51580	Q3BCQ8	A22,A35,A36,A38,A39,A47,A55,A60,A97,A101,A115,A118,A125,A141,A148,A158,A161,A165,A168,A169,A171,A175,A177,A183,A193,A201,A205,A206,A209,A210,A211,A213,A234,A235
	P51580	Q3BCR4	A42,A81,A97,A108,A118,A138,A146,A158,A165,A171,A180,A185,A234,A236
	P51580	Q5RBJ3	A37,A47,A60,A97,A112,A120,A171,A234
	P51580	Q3BCR0	A22,A30,A31,A35,A38,A39,A61,A62,A85,A97,A113,A118,A134,A135,A141,A148,A158,A167,A169,A171,A174,A175,A177,A179,A183,A201,A205,A206,A210,A211,A222,A234,A235,A236
	P51580	Q3BCR1	A22,A30,A31,A35,A38,A39,A60,A61,A62,A85,A97,A101,A113,A118,A134,A135,A141,A148,A158,A167,A169,A171,A174,A175,A177,A179,A183,A201,A205,A206,A210,A211,A222,A234,A235,A236
	P51580	Q3BCR2	A22,A30,A31,A35,A38,A39,A60,A61,A62,A85,A97,A113,A118,A134,A135,A141,A148,A158,A167,A169,A171,A174,A175,A177,A179,A183,A201,A205,A206,A210,A211,A222,A234,A235,A236
	P51580	Q3BCR5	A22,A31,A35,A36,A37,A38,A39,A47,A60,A61,A97,A101,A108,A113,A118,A120,A135,A141,A148,A164,A169,A171,A174,A175,A177,A179,A183,A186,A193,A201,A205,A206,A210,A222,A226,A234,A235,A236,A242
	P51580	Q3BCR9	A22,A30,A31,A35,A38,A39,A60,A61,A62,A85,A97,A113,A118,A134,A135,A141,A148,A158,A167,A169,A171,A174,A175,A177,A179,A183,A201,A205,A206,A210,A211,A222,A234,A235,A236
	P51580	Q6EIC1	A22,A30,A31,A35,A38,A39,A60,A61,A62,A85,A97,A113,A118,A134,A135,A141,A148,A158,A167,A169,A171,A174,A175,A177,A179,A183,A201,A205,A206,A210,A211,A222,A234,A235,A236
	P51580	Q8HX86	A22,A31,A35,A36,A37,A38,A39,A47,A60,A61,A97,A101,A108,A113,A118,A120,A135,A141,A148,A164,A165,A169,A171,A174,A175,A177,A179,A183,A186,A193,A201,A205,A206,A210,A222,A226,A234,A235,A236,A242
§Residues A165 and A166 were not included since the mutations found in Q05147 at these positions correspond to WT residues in the KRAS human isoform 2B (P01116-2)
